# Supplementary material for: Endogenous tagging using split mNeonGreen in human iPSCs for live imaging studies
Source: eLife. 2024 Apr 23;12:RP92819. doi: 10.7554/eLife.92819 (PMC11037917; doi:10.7554/eLife.92819)
Supplement: Figure 1—figure supplement 1—source data 2. [file elife-92819-fig1-figsupp1-data2.zip]

Archive with 10 entries (9 files):
- Figure 1-figure supplement 1-Source Data 2/
- __MACOSX/._Figure 1-figure supplement 1-Source Data 2
- Figure 1-figure supplement 1-Source Data 2/Figure 1-figure supplement 1H-Annotated gel image.tif
- __MACOSX/Figure 1-figure supplement 1-Source Data 2/._Figure 1-figure supplement 1H-Annotated gel image.tif
- Figure 1-figure supplement 1-Source Data 2/Figure 1-figure supplement 1F and G-Annotated gel image.tif
- __MACOSX/Figure 1-figure supplement 1-Source Data 2/._Figure 1-figure supplement 1F and G-Annotated gel image.tif
- Figure 1-figure supplement 1-Source Data 2/Figure 1-figure supplement 1F and G-Raw gel image.tif
- __MACOSX/Figure 1-figure supplement 1-Source Data 2/._Figure 1-figure supplement 1F and G-Raw gel image.tif
- Figure 1-figure supplement 1-Source Data 2/Figure 1-figure supplement 1H-Raw gel image.tif
- __MACOSX/Figure 1-figure supplement 1-Source Data 2/._Figure 1-figure supplement 1H-Raw gel image.tif
